# Supplementary material for: Serum lipids as an indicator for the alteration of liver function in patients with hepatitis B
Source: Lipids Health Dis. 2018 Mar 5;17:36. doi: 10.1186/s12944-018-0683-y (PMC5838863; doi:10.1186/s12944-018-0683-y)
Supplement: Supplementary file 2 — Lipid profile and serum fatty acid composition data of hepatitis B patients and controls. (XLSX 57 kb) [file 12944_2018_683_MOESM1_ESM.xlsx]

## Sheet: HBV patient TFA
					HBV Total fatty acids
		Sr. no.	age	Sex	C - 14 : 0	C - 16 : 0	C - 18 : 0	C - 20 : 0 (n-3)	C - 24:0	SFA	C - 14 : 1	C - 16 : 1	C - 18 : 1	C - 22 : 1	C - 24 : 1	MUFA	C - 18 : 2	C - 18 : 3 (n-3)	C - 20 : 4 (n-6)	C - 22: 5	C - 22 : 6 (n-3)	C - 20 : 3 (n-3)	c - 20:5	PUFA
		1	60	male	3.325	27.364	25.703	0	0	56.392	0.567	3.789	15.647	2.0223	0	22.0253	20.666	0	2.607	0	0	0.4	0	23.673
		2	25	female	1.032	32.033	28.779	0	0	61.844	0.179	3.516	17.747	1.012	0	22.454	15.562	0	2.576	0	0	0.4	0	18.538
		3	30	female	1.986	30.209	14.258	0.321	0.847	47.621	0.766	3.347	18.759	2.204	0.432	25.508	18.409	0.523	4.0801	0.478	1.001	0.975	0.478	25.9441
		4	40	female	1.978	18.723	20.727	1.021	0.426	42.875	0	3.173	21.611	1.139	0.635	26.558	24.874	0	3.449	0.687	0.8726	1.189	0	31.0716
		5	26	female	2.0327	34.133	15.594	0	0	51.7597	0.675	2.922	20.286	1.021	0	24.904	19.26	0	2.1683	0	0	0.4	0	21.8283
		6	24	male	2.4128	28.502	7.407	0.997	0	39.3188	0.8243	3.897	27.238	2.331	0	34.2903	18.908	0.894	4.188	0.3637	0.3847	1.199	0.431	26.3684
		7	18	male	1.988	24.835	16.296	0.567	0	43.686	0	3.1268	20.783	1.417	0	25.3268	24.266	0.654	2.004	1.204	0.434	0.865	0	29.427
		8	43	male	2.989	30.134	10.617	0.325	0	44.065	1.266	4.266	22.889	2.339	0	30.76	16.592	0	3.489	1.919	0.438	0.4	0.258	23.096
		9	32	male	1.999	27.584	10.095	0.1342	0	39.8122	0.665	3.983	23.49	3.288	0	31.426	21.308	0.676	4.199	0.123	0.1123	0.5121	0	26.9304
		10	28	male	1.935	28.429	11.585	0	0	41.949	0	3.945	21.018	2.897	0	27.86	23.724	0	5.011	0.5819	0	0.4	0	29.7169
		11	37	male	1.072	31.45	7.404	0.589	0	40.515	0.446	2.461	28.289	1.099	0	32.295	21.624	0.887	2.906	0.618	0.719	0.834	0	27.588
		12	35	male	2.685	27.808	8.566	0.543	0	39.602	0.428	4.844	25.085	1.861	0	32.218	22.748	0.452	2.271	1.383	0.588	0.532	0.455	28.429
		13	40	female	3.115	30.433	7.749	1.033	0	42.33	0.7856	4.305	26.262	1.708	0	33.0606	19.984	0.965	4.031	0.988	0.598	0.979	0.415	27.96
		14	25	male	2.311	27.821	7.669	0.6961	0	38.4971	0.348	3.493	26.566	1.191	0	31.598	23.091	0.636	3.476	0.914	0.647	0.4	0	29.164
		15	20	female	2.162	29.902	10.367	0.213	0	42.644	0.321	5.698	24.181	2.273	0	32.473	17.742	0.223	4.701	0.761	0.432	0.4	0	24.259
		16	30	male	2.683	28.198	10.539	0.122	0	41.542	0.619	3.87	24.985	1.585	0	31.059	21.205	0.112	4.081	0.434	0.212	0.4	0.131	26.575
		17	28	female	2.787	26.835	15.296	0.234	0	45.152	0	3.127	19.774	2.932	0	25.833	22.266	0.113	4.575	1.223	0.121	0.511	0.121	28.93
		18	20	male	1.488	21.887	10.45	0	0	33.825	0.504	1.856	20.169	1.255	0	23.784	21.852	0	2.654	0.388	0.892	0.4	0	26.186
		19	35	female	1.619	25.468	13.215	0.897	0.411	41.61	0.457	3.762	24.159	2.408	0.633	31.419	18.611	0.566	5.092	1.439	0.5518	0.838	0.231	27.3288
		20	17	male	1.734	25.349	14.235	0.762	0	42.08	0.653	3.616	21.031	1.857	0	27.157	24.084	0	4.06	0.4202	0.124	0.4	0	29.0882
		21	25	female	1.526	29.271	13.611	0.646	0	45.054	0.518	3.321	14.592	2.429	0	20.86	26.809	0.354	4.067	1.676	0.898	0.4	0	34.204
		22	55	male	1.144	26.784	10.57	0.775	0.321	39.594	0.664	2.529	18.355	1.585	0.379	23.512	27.739	0	5.3	1.167	0.269	1.079	0.568	36.122
		23	14	male	1.027	29.857	14.492	0	0.223	45.599	0	2.889	20.898	2.832	0.121	26.74	19.856	0	4.478	1.202	0.985	0.4	0	26.921
		24	24	female	2.558	28.888	12.667	0.662	0	44.775	0.628	4.664	25.085	1.677	0	32.054	23.518	0.856	5.376	0.876	0.788	0.752	0.355	32.521
		25	18	female	3.014	31.223	10.884	0.833	0	45.954	0.488	4.445	23.442	1.468	0	29.843	21.484	0.757	3.981	0.768	0.398	0.659	0.325	28.372
		26	43	male	2.431	27.231	9.998	0.561	0	40.221	0.299	3.694	23.768	1.493	0	29.254	20.951	0.486	3.056	0.794	0.757	0.4	0	26.444
		27	32	female	2.062	29.999	12.887	0.563	0	45.511	0.281	4.298	24.471	1.983	0	31.033	19.762	0.299	4.822	0.864	0.537	0.4	0	26.684
		28	28	male	2.813	29.798	11.859	0.207	0	44.677	0.633	1.857	23.435	1.858	0	27.783	23.335	0.362	4.681	0.564	0.342	0.4	0.211	29.895
		29	37	female	2.577	26.975	14.496	0.335	0	44.383	0	1.279	19.994	2.782	0	24.055	22.846	0.369	3.585	0.89	0.521	0.736	0.233	29.18
		30	35	female	1.568	22.033	12.345	0	0	35.946	0.499	2.826	20.449	1.533	0	25.307	20.252	0	2.777	0.636	0.242	0.4	0	24.307
		31	40	male	1.749	26.138	12.889	0.776	0.511	42.063	0.559	2.788	22.625	2.221	0.488	28.681	19.871	0.436	4.598	1.032	0.5998	0.958	0.336	27.8308
		32	25	male	1.434	25.869	13.735	0.862	0	41.9	0.688	2.861	20.731	1.152	0	25.432	23.884	0	3.685	0.398	0.546	0.4	0	28.913
		33	20	male	1.66	29.971	14.551	0.496	0	46.678	0.487	5.431	15.892	2.629	0	24.439	25.899	0.564	4.477	1.346	0.155	0.4	0	32.841
		34	30	female	1.055	26.884	11.583	0.577	0.521	40.62	0.668	2.989	17.575	1.855	0.222	23.309	24.759	0	3.078	1.112	0.451	1.199	0.468	31.067
		35	28	male	1.027	30.857	13.592	0	0.365	45.841	0	1.899	18.668	2.632	0.311	23.51	21.836	0	3.626	1.002	0.437	0.4	0	27.301
		36	20	female	3.325	27.677	23.763	0	0	54.765	0.399	5.042	25.447	2.423	0	33.311	20.856	0	4.267	0	0	0.4	0	25.523
		37	35	male	1.032	32.837	20.789	0	0	54.658	0.622	2.876	19.343	1.512	0	24.353	16.525	0	4.375	0	0	0.4	0	21.3
		38	20	male	1.986	29.966	13.887	0.441	0.732	47.012	0.666	4.987	19.695	2.184	0.467	27.999	19.439	0.463	4.101	0.878	0.489	1.075	0.511	26.956
		39	25	female	1.478	19.733	18.766	0.821	0.436	41.234	0	3.674	18.676	1.439	0.311	24.1	23.574	0	3.049	0.587	0.146	0.988	0	28.344
		40	55	male	2.0327	33.653	14.994	0	0	50.6797	0.775	2.978	19.776	1.371	0	24.9	19.744	0	2.237	0	0	0.4	0	22.381
		41	20	male	2.4128	28.054	8.417	0.667	0	39.5508	0.672	3.955	23.638	2.651	0	30.916	20.998	0.792	3.265	0.637	0.447	0.777	0.231	27.147
		42	60	female	1.888	24.775	15.966	0.488	0	43.117	0	3.6268	19.583	1.817	0	25.0268	23.566	0.743	2.599	1.422	0.654	1.056	0	30.04
		43	25	male	2.889	30.214	10.226	0.225	0	43.554	0.796	4.666	21.549	2.739	0	29.75	19.342	0	2.488	1.8216	0.338	0.4	0.212	24.6016
		44	30	female	1.988	27.387	10.998	0.626	0	40.999	0.556	2.953	22.788	2.424	0	28.721	21.756	0.556	3.592	0.623	0.413	0.721	0	27.661
		45	44	female	1.835	28.392	9.885	0	0	40.112	0	4.005	21.331	2.637	0	27.973	22.854	0	3.712	0.819	0	0.4	0	27.785
		46	36	female	1.962	31.045	9.424	0.479	0	42.91	0.446	5.665	24.446	1.459	0	32.016	20.774	0.451	2.476	0.837	0.699	0.876	0	26.113
		47	28	male	2.883	29.298	10.619	0.627	0	43.427	0.656	2.487	22.658	1.265	0	27.066	21.865	0.222	4.413	0.874	0.212	0.4	0.311	28.297
		48	37	female	2.88	27.115	14.968	0.432	0	45.395	0	4.527	19.664	1.002	0	25.193	22.886	0.313	3.275	0.923	0.433	0.611	0.187	28.628
		49	35	female	1.488	22.087	11.665	0	0	35.24	0.742	2.856	20.236	1.014	0	24.848	20.352	0	5.464	0.678	0.38	0.4	0	27.274
		50	48	female	1.119	26.448	12.275	0.767	0.348	40.957	0.755	2.588	23.259	2.121	0.664	29.387	19.996	0.611	3.292	1.031	0.2518	0.787	0.265	26.2338
		Mean	31.7		2.04354	27.9511	13.267	0.426406	0.10282	43.7909	0.460018	3.55305	21.6408	1.92053	0.09326	27.6676	21.4821	0.3067	3.71621	0.787648	0.41032	0.622162	0.13466	27.4598

## Sheet: HBV patient FFA
						Free fatty acids results of HBV patients
		Sr. no.	age	Sex	C - 14 : 0	C - 16 : 0	C - 18 : 0	C - 20 : 0 (n-3)	C - 24:0	SFA	C - 14 : 1	C - 16 : 1	C - 18 : 1	C - 22 : 1	C - 24 : 1	MUFA	C - 18 : 2	C - 18 : 3 (n-3)	C - 20 : 4 (n-6)	C - 22: 5	C - 22 : 6 (n-3)	C - 20 : 3 (n-3)	c - 20:5	PUFA
		1	60	male	1.632	29.985	12.884	0	0.589	45.09	0.989	3.579	19.993	2.016	0.688	27.265	21.659	0	4.947	0.468	0.509	0	0.537	28.12
		2	25	female	1.035	20.118	32.957	0	0	54.11	0.456	2.011	25.224	0.994	0	28.685	14.669	0	1.157	0	0	0	0	15.826
		3	30	female	1.769	29.642	24.393	0	0	55.804	0.989	2.691	17.621	1.012	0	22.313	19.324	0	2.349	0	0	0	0	21.673
		4	40	female	1.489	28.989	23.915	0	0	54.393	0.583	2.746	18.834	0.998	0	23.161	19.314	0	1.989	0	0	0	0	21.303
		5	26	female	2.775	27.8	22.927	0	0	53.502	1.111	3.989	13.814	1.939	0	20.853	20.841	0	3.449	0	0	0	0	24.29
		6	24	male	2.944	25.552	13.192	0	0	41.688	1.019	3.798	20.58	1.207	1.021	27.625	26.13	0.312	3.186	0.234	0.324	0	0	30.186
		7	18	male	1.404	24.782	13.648	0.221	0.599	40.654	0.928	1.995	26.898	0.998	0.889	31.708	24.474	0.112	2.001	0.345	0.296	0	0.121	27.349
		8	43	male	2.185	39.951	13.157	0	0	55.293	0.7654	4.628	24.855	2.485	0	32.7334	18.9408	0	3.935	0	1.214	0	0	24.0898
		9	32	male	1.505	27.586	10.146	0.147	1.013	40.397	0.767	3.429	24.644	4.347	0	33.187	17.79	0.638	4.347	0	0	0.125	0	22.9
		10	28	male	1.1271	20.3	28.372	0	0	49.7991	0.3748	4.282	15.891	0.544	0	21.0918	15.959	0	3.477	0	2.599	0	0	22.035
		11	37	male	1.83	29.029	21.28	0.312	0	52.451	0.4709	3.7505	20.836	0.878	0	25.9354	14.553	0.223	2.987	0	2.721	0.244	0	20.728
		12	35	male	0.893	26.65	24.777	0	0	52.32	0	1.612	25.329	0.846	0	27.787	16.047	0	1.065	0	0.432	0	0	17.544
		13	40	female	2.68	30.653	14.566	0	0	47.899	0.9906	4.382	18.849	2.555	0	26.7766	17.694	0	4.584	0.172	1.011	0	0	23.461
		14	25	male	1.1504	30.837	14.912	0.1121	0	47.0115	0.352	1.9831	23.686	0.998	0	27.0191	19.821	0.221	1.968	0	1.103	0.112	0	23.225
		15	20	female	1.057	31.867	17.497	0	0	50.421	0.613	2.419	25.757	0.938	0	29.727	18.166	0	1.778	0	0	0	0	19.944
		16	30	male	2.432	29.949	14.816	0	0	47.197	0.5618	3.062	21.087	0.788	0	25.4988	20.935	0.111	3.565	0	0.952	0	0.1	25.663
		17	28	female	0.877	38.931	11.833	0	0	51.641	0.678	1.948	21.819	0.925	0	25.37	20.404	0	2.998	0	0.716	0	0	24.118
		18	20	male	1.999	24.222	29.78	0	0	56.001	0.434	3.107	13.725	1.326	0	18.592	17.351	0	4.817	0	0.964	0	0	23.132
		19	35	female	2.187	29.788	14.859	0.4646	0	47.2986	0.952	3.619	25.789	0.881	0	31.241	16.044	0.3424	3.335	0	0	0	0	19.7214
		20	17	male	0.669	29.776	20.675	0	0	51.12	0	2.55	23.333	1.418	0	27.301	18.367	0	2.916	0	0	0	0	21.283
		21	25	female	1.012	26.821	20.196	0	0	48.029	0.324	4.263	21.074	0.987	0	26.648	21.942	0	2.519	0	0	0	0	24.461
		22	55	male	1.023	26.613	13.69	0	0	41.326	0.568	1.976	23.492	0.857	0	26.893	28.258	0	3.6615	0	0	0	0	31.9195
		23	14	male	1.439	30.329	13.412	0.7099	0.582	46.4719	1.111	2.227	21.917	1.658	0	26.913	19.822	0	2.9641	0	1.7308	0	0	24.5169
		24	24	female	0.893	26.65	24.777	0	0	52.32	0	1.612	25.329	0.846	0	27.787	16.047	0	1.065	0	0.632	0	0	17.744
		25	18	female	2.68	30.653	14.566	0	0	47.899	0.9906	4.382	18.849	2.555	0	26.7766	17.694	0	4.584	0.286	1.211	0	0	23.775
		26	43	male	1.574	30.337	15.992	0.266	0	48.169	0.398	2.9661	24.486	1.698	0.722	30.2701	22.871	0.121	1.998	0	1.654	0.133	0	26.777
		27	32	female	1.1257	31.6127	17.887	0	0	50.6254	0.763	2.669	26.647	0.966	0	31.045	18.999	0	2.786	0	0	0	0	21.785
		28	28	male	2.112	30.979	14.996	0	0	48.087	0.458	3.982	20.867	0.999	0	26.306	20.776	0.331	3.115	0	0.927	0	0	25.149
		29	37	female	0.999	33.5641	13.863	0	0	48.4261	0.588	1.887	21.559	1.257	0	25.291	19.884	0	2.559	0	0.863	0	0	23.306
		30	35	female	1.886	26.776	28.778	0	0	57.44	0.387	4.6657	15.645	1.326	0	22.0237	18.381	0	4.01	0	1.124	0	0	23.515
		31	40	male	1.127	29.268	15.759	0.3446	0	46.4986	0.986	2.6889	25.988	0.899	0	30.5619	17.684	0.164	3.875	0	0	0	0	21.723
		32	25	male	0.989	28.676	21.335	0	0	51	0	4.443	24.663	1.668	0	30.774	18.998	0	2.776	0	0	0	0	21.774
		33	20	male	1.008	29.7721	22.696	0	0	53.4761	0.474	4.322	22.744	0.974	0	28.514	22.5542	0	2.988	0	0	0	0	25.5422
		34	30	female	1.689	27.843	18.769	0	0	48.301	0.698	2.986	24.975	0.797	0	29.456	26.778	0	3.695	0	0	0	0	30.473
		35	28	male	1.922	29.329	15.472	0.449	0.582	47.754	0.998	4.997	21.766	1.584	0	29.345	18.887	0	2.651	0	1.001	0	0	22.539
		36	20	female	1.382	28.785	17.884	0	0.669	48.72	0.799	3.966	20.998	2.1346	0.734	28.6316	20.445	0	3.479	0.366	0.896	0	0.453	25.639
		37	35	male	1.357	25.118	25.8857	0	0	52.3607	0.576	4.778	26.864	1.564	0	33.782	15.869	0	1.987	0	0	0	0	17.856
		38	20	male	1.699	29.122	22.793	0	0	53.614	0.897	2.985	16.872	1.112	0	21.866	19.284	0	2.846	0	0	0	0	22.13
		39	25	female	1.889	25.944	20.765	0	0	48.598	0.564	3.846	17.864	0.966	0	23.24	21.324	0	1.998	0	0	0	0	23.322
		40	55	male	2.566	27.664	17.997	0	0	48.227	1.001	4.989	14.878	0.989	0	21.857	19.861	0	3.749	0	0	0	0	23.61
		41	20	male	2.484	25.968	13.932	0	0	42.384	0.879	4.883	20.778	1.842	0.744	29.126	24.713	0.366	2.846	0.242	0.899	0	0	29.066
		42	60	female	1.224	27.512	13.998	0.265	0.899	43.898	0.922	5.335	25.179	1.968	0.765	34.169	21.574	0.244	2.441	0.548	0.776	0	0.231	25.814
		43	25	male	2.122	31.551	14.667	0	0	48.34	0.854	4.028	20.355	2.875	0	28.112	18.338	0	3.664	0	0.633	0	0	22.635
		44	30	female	1.665	26.886	13.446	0.125	0.999	43.121	0.687	3.279	21.474	2.786	0	28.226	16.549	0.136	4.511	0	0	0.154	0	21.35
		45	44	female	1.991	28.763	25.752	0	0	56.506	0.588	1.827	16.714	0.664	0	19.793	15.545	0	3.225	0	1.999	0	0	20.769
		46	36	female	1.234	27.729	18.822	0.322	0	48.107	0.399	3.855	20.456	0.698	0	25.408	16.553	0.263	2.788	0	1.871	0.346	0	21.821
		47	28	male	1.632	25.999	14.1114	0	0	41.7424	0.618	3.742	23.867	0.898	0	29.125	21.765	0.156	2.586	0	0.916	0	0	25.423
		48	37	female	0.987	30.961	15.866	0	0	47.814	0.479	2.748	22.779	0.885	0	26.891	20.674	0	2.448	0	0.688	0	0	23.81
		49	35	female	1.449	23.722	28.845	0	0	54.016	0.732	2.999	15.765	1.226	0	20.722	16.857	0	4.843	0	0.875	0	0	22.575
		50	48	female	1.876	33.886	12.697	0.346	0	48.805	0.864	4.421	22.829	0.761	0	28.875	17.654	0.224	2.735	0	0	0	0	20.613
				Mean	1.6135	28.7048	18.6047	0.081684	0.11864	49.1233	0.652742	3.38657	21.5247	1.37065	0.11126	27.046	19.5013	0.079288	3.04485	0.05322	0.630736	0.02228	0.02884	23.3605

## Sheet: TFA results of controls
						Controls total fatty acids
		sr. no.	Age	Gender	C - 14: 0	C - 16 : 0	C - 18 : 0	C - 20 : 0 (n-3)	C - 24:0	SFA	C 14:1	C - 16 : 1	C - 18 : 1	C - 22 : 1	C - 24 : 1	MUFA	C - 18 : 2	C - 18 : 3 (n-3)	C - 20 : 4 (n-6)	C - 20:5	C - 22:5	C - 20:3	C - 22:6	PUFA
		1	43	male	1.44003	14.662	10.105	1.21641	0	27.4234	0.269294	4.66196	20.0482	0.177958	0	25.1574	25.2118	0.178694	8.45302	2.07547	0.0950087	2.144	0	38.158
		2	32	male	0	12.9872	9.98155	0.396971	0	23.3657	0	3.3916	18.5434	2.62671	0	24.5617	30.78	0	8.06208	0.418751	0.249783	6.119	0	45.6296
		3	28	male	1.80297	18.6081	14.001	1.88492	0.357614	36.6546	0.191094	2.111	20.8913	1.5883	0	24.7817	25.5947	0.242698	6.64259	3.0182	0.848372	0.562	0.5128	37.4214
		4	37	male	1.51231	19.9444	14.5398	0.27309	0	36.2696	0	1.67537	24.174	0.822011	0	26.6714	28.2988	0.16379	4.05562	0.0934767	0.195417	0.2089	0.403	33.419
		5	35	male	1.24437	20.5864	10.5271	0.190975	0	32.5488	0	0.173726	28.018	0	0	28.1917	25.2942	0	6.28178	0	0.0950087	0.2916	0	31.9626
		6	40	female	0	24.9023	18.2502	0	0	43.1524	0	0.4	16.1209	2.32258	0	18.8435	31.8911	0.242698	5.56573	0	0.249783	0.562	0	38.5113
		7	26	female	1.1	25.7781	10.027	0	0	36.9051	0	3.30386	19.604	3.41178	0	26.3197	31.3612	0.16379	7.5453	2.82	0.848372	0.2299	0	42.9686
		8	24	male	0	17.0985	11.9082	0	0.53	29.5368	0	0.8	23.5794	0	0	24.3794	39.4628	3.78026	6.0318	0	0.195417	0.298	0	49.7683
		9	18	male	0	23.9745	17.1888	0	0	41.1633	0	1.51573	25.5402	0	1.987	29.0429	29.7079	0	5.50109	3.826	0	0	0.532	39.5669
		10	20	female	2.27694	12.6109	10.783	1.66277	0.733	28.0666	1.37757	3.99502	16.2926	3.44827	0	25.1135	30.9534	1.68323	8.97918	1.32353	1.56354	1.825	0.733	47.0608
		11	30	male	0.9	23.8015	12.3694	3.687	0	40.7579	1.897	4.22126	19.0617	3.5082	0.8764	29.5645	21.3442	1.978	6.84078	0	0.604	0	0.538	31.305
		12	28	female	3.123	23.7906	10.9792	0	0	37.8928	1.987	6.21232	13.1753	3.10616	0	24.4808	22.2555	2.976	11.5746	0	0.403	0.5651	0	37.7743
		13	20	male	1.1543	32.8366	12.0534	0	0	46.0443	0	4.15088	16.2151	0	0	20.366	20.0736	2.98765	6.82918	2.84654	0.0950087	0.2699	0	33.1019
		14	35	female	0	34.3599	8.66232	0	0	43.0222	0	5.05271	22.2431	3.4014	0	30.6972	17.8695	0	4.56039	3.9376	0.249783	0.322	0	26.9393
		15	17	male	0.999	20.7428	15.3766	0	0	37.1183	0	3.12552	22.5512	2.22965	0	27.9064	25.4143	2.9876	5.06861	0	0.848372	0	1.9376	36.2565
		16	60	male	1.4	28.8088	11.06	0	0	41.2688	0	2.35334	20.422	1.17667	1.998	25.95	28.7086	0	4.68001	0	0.195417	0	0.60289	34.1869
		17	25	female	1.1	19.6991	20.3109	1.84948	0	42.9595	0	0.3	20.4744	3.36656	0	24.1409	28.1024	0.242698	4.14007	0	0.0950087	0.954	0	33.5342
		18	30	female	1.2	21.674	9.72764	0	0	32.6017	2.896	6.987	24.9626	1.9877	0	36.8333	22.7889	0.16379	7.99622	0	0.249783	0.876	0	32.0747
		19	40	female	1.1	17.5238	20.5444	0	0	39.1682	0	4.32158	23.7738	0	0	28.0954	22.8351	0.242698	5.81079	0	0.848372	1.987	1.5249	33.2489
		20	25	male	1.81608	19.0607	27.8323	0	0	48.709	0.62	1.87351	9.9214	1.62332	0	14.0382	22.0493	0.16379	3.39664	1.8476	0.195417	0.95289	0	28.6056
		21	40	male	1.44003	14.662	10.765	1.21641	0	28.0834	0.269294	4.66196	20.0482	0.57699	0	25.5565	25.2118	0.178694	8.45302	2.07547	0.0950087	2.1001	0	38.1141
		22	25	male	0	12.9872	9.98155	0.396971	0	23.3657	0	3.3916	18.5434	2.62671	0	24.5617	30.78	0	8.06208	0.418751	0.249783	2.119	0	41.6296
		23	20	male	1.80297	18.6081	14.001	1.88492	0.357614	36.6546	0.191094	2.111	20.8913	1.5883	0	24.7817	25.5947	0.242698	6.64259	3.0182	0.848372	0.5625	1.82749	38.7366
		24	30	female	1.51231	22.944	14.5398	0.995	0	39.9911	0	2.695	24.174	0.822011	0	27.6911	28.2988	0.3952	4.05562	0.193477	0.195417	0.894	0.6215	34.6541
		25	28	male	1.3715	22.586	11.598	0.190975	0	35.7465	0	0.887	26.848	0	0	27.735	24.275	0	6.817	0	0.0950087	0.6236	0	31.8106
		26	24	female	0	26.2636	17.2536	0	0	43.5172	0	0.97	17.1499	2.999	0	21.1189	31.662	0.397	6.132	0	0.249783	0.856	0	39.2968
		27	18	female	1.364	26.449	12.2233	0	0	40.0363	0	3.988	19.645	3.7462	0	27.3792	30.391	0.686	7.834	2.711	0.848372	0.84299	0	43.3134
		28	43	male	0	18.546	11.447	0	0.53	30.523	0	0.54	22.579	0	0	23.119	34.443	3.001	7.148	0	0.195417	0.9614	0	45.7488
		29	32	female	0	25.477	16.665	0	0	42.142	0	2.879	24.5253	0	1.847	29.2513	25.448	0	6.135	3.063	0	0	1.4149	36.0609
		30	28	male	2.465	13.885	11.358	1.364	0.411	29.483	1.677	3.673	16.667	4	0	26.017	26.855	1.882	8.708	1.623	1.56354	1.891	0.6642	43.1867
		31	37	female	0.9867	24.538	11.343	2.032	0	38.8997	1.998	4.995	19.887	2.989	0.968	30.837	21.742	1.558	7.085	0	0.604	0	1.629	32.618
		32	25	female	3.001	25.7269	11.153	0	0	39.8809	1.522	5.316	15.182	3.744	0	25.764	20.238	2.7446	9.037	0	0.403	0.69951	0	33.1221
		33	55	male	2.543	31.5556	13.874	0	0	47.9726	0	4.776	17.296	0	0	22.072	19.957	2.434	6.981	2.504	0.0950087	0.799	0	32.77
		34	14	male	0	32.541	9.9986	0	0	42.5396	0	3.999	22.654	3.9695	0	30.6225	20.864	0	4.632	2.716	0.249783	0.962	0	29.4238
		35	35	female	0.998	22.929	16.573	0	0	40.5	0	3.487	21.532	2.288	0	27.307	24.459	2.676	5.142	0	0.848372	0	1.294	34.4194
		36	55	male	1.384	27.831	12.764	0	0	41.979	0	2.857	19.219	1.899	2.468	26.443	25.733	0	4.682	0	0.195417	0	1.809	32.4194
		37	20	male	2.156	20.656	20.338	1.997	0	45.147	0	0.46	19.6784	2.3877	0	22.5261	26.2274	0.646	4.148	0	0.0950087	0.99654	0	32.1129
		38	60	female	1.367	22.632	17.937	0	0	41.936	1.636	4.997	24.6214	1.944	0	33.1984	22.719	1.2952	7.592	0	0.249783	1.336	0	33.192
		39	25	male	1.654	18.529	21.649	0	0	41.832	0	4.564	22.778	0	0	27.342	22.832	1.397	6.148	0	0.848372	0.945	2.173	34.3434
		40	30	female	2.1229	21.679	26.8511	0	0	50.653	0.964	1.896	13.9231	1.772	0	18.5551	23.873	0.8952	4.012	1.504	0.195417	0.569	0	31.0486
		41	20	female	1.422	15.394	13.785	0.879	0	31.48	1.835	4.824	21.814	0.895	0	29.368	24.244	0.769	8.5261	2.093	0.0950087	2.211	0	37.9381
		42	35	male	0	14.476	11.9824	0.953	0	27.4114	0	3.947	16.5351	2.659	0	23.1411	30.776	0	7.693	0.662	0.286	2.981	0	42.398
		43	20	male	1.334	19.959	14.987	0.876	0.263	37.419	0.978	2.653	19.8717	1.776	0	25.2787	24.566	0.47746	6.375	2.902	0.414	0.5465	0.749	36.03
		44	25	female	1.168	19.999	15.7551	0.898	0	37.8201	0	1.865	20.3947	1.338	0	23.5977	26.882	0.8952	4.155	0.914	0.208	0.799	1.594	35.4472
		45	37	female	1.043	21.586	12.9722	0.998	0	36.5992	0	0.799	24.148	0	0	24.947	24.255	0	5.917	0	0.218	0.477	0	30.867
		46	35	female	0	25.636	19.2536	0	0	44.8896	0	0.46	14.499	1.7991	0	16.7581	27.862	0.569	5.471	0	0.716	0.587	0	35.205
		47	36	female	1.254	26.771	10.992	0	0	39.017	0	3.872	19.604	3.887	0	27.363	29.921	0.678	6.472	2.067	0.624	0.299	0	40.061
		48	28	male	0	18.609	15.928	0	0.423	34.96	0	0.47	22.579	0	0	23.049	32.863	1.892	5.8118	0	0.708	0.398	0	41.6728
		49	48	female	0	22.876	16.634	0	0	39.51	0	1.869	25.825	0	1.985	29.679	31.728	0	4.963	2.176	0	0	1.516	40.383
		50	44	female	1.14	13.685	12.7218	1.994	0.622	30.1628	1.775	3.665	15.357	2.4332	0	23.2302	29.995	1.132	7.368	2.275	0.801	1.434	1.951	44.956
		Mean	31.7		1.11397	21.6693	14.271	0.556738	0.0845446	37.6956	0.441667	2.96388	20.2816	1.73874	0.242588	25.6685	26.4939	0.900773	6.40427	1.10246	0.406394	0.901149	0.480546	36.6895

## Sheet: FFA results of controls
							Free Fatty acids Controls
		sr. no.	Age	Gender	C - 14: 0	C - 16 : 0	C - 18 : 0	C - 20 : 0 (n-3)	C - 24:0	SFA	C 14:1	C - 16 : 1	C - 18 : 1	C - 22 : 1	C - 24 : 1	MUFA	C - 18 : 2 (n - 6)	C - 18 : 3 (n-3)	C - 20 : 4 (n-6)	C - 20 : 3(n -6)	C - 20 :5	C-22:5	C-22:6	PUFA
		1	43	male	0.932	18.446	15.278	0	0.882212	35.5382	0.154608	3.46965	20.3216	1.20256	0	25.1484	26.761	0.21	9.351	0.317987	0.624	0.43	0	37.694
		2	32	male	1.25	19.095	20.789	1.39176	0	42.5258	0.288512	3.51495	18.5701	1.75487	0	24.1284	27.933	0.223	5.375	0	0.11	0.55	0	34.191
		3	28	male	1.86	15.27	21.229	0.096198	0	38.4552	1.23565	3.1553	18.9465	0.912452	0	24.2499	28.755	1.30299	4.791	0	0.011	0.111	0.321	35.292
		4	37	male	0.159	15.386	26.372	0	0	41.917	0	1.80064	36.8992	0.64119	0	39.341	15.154	0.3	5.187	0	0.16	0.221	0.8	21.822
		5	35	male	1.876	18.846	15.8701	0	0	36.5921	0.150721	2.25175	24.9032	1.52707	0	28.8328	26.123	0	0	0.7	0.001	0	0	26.824
		6	40	female	1.341	23.643	11.515	0	0	36.499	0	2.3417	20.1113	2.60393	0	25.0569	31.891	0.2	5.4157	0	0.29	0.15	0	37.9467
		7	26	female	1.278	24.828	8.667	0	0	34.773	0	2.5006	20.5505	1.16687	0	24.218	31.361	0	7.395	0.3	2.01	0	0.76	41.826
		8	24	male	1.99	18.887	17.3923	2.26001	0	40.5293	0	2.50673	21.6574	2.50673	0	26.6708	24.382	3.78026	5.8818	0	0	0	0	34.0441
		9	18	male	2.38	23.994	8.668	2.55746	0	37.5995	0	2.9283	20.6952	0	0	23.6235	29.708	0	5.351	0	3.876	0.2	0	39.135
		10	20	female	0.738	18.263	11.682	1.65805	0	32.341	0.316065	2.52645	22.9177	0	0	25.7602	31.014	2.512	3.5113	2.697	0.4576	0	0.444215	40.6361
		11	30	male	1.765	26.104	7.0474	0.911367	0	35.8278	0	3.07331	21.891	2.7341	0.11	27.8084	30.181	0.456	5.35	0	0.18	0.34	0	36.507
		12	28	female	1.584	23.533	5.51845	0	0	30.6354	0	5.35102	19.4324	4.82599	0.32	29.9294	32.145	0.1	7.218	0	0.02	0.542	0.54	40.565
		13	20	male	1.645	27.876	11.2693	0	0	40.7903	0	1.36385	21.0578	1.04578	0.5	23.9674	30.561	0.11	5.373	0.9	0	0.67	0.57	38.184
		14	35	female	1.519	24.4476	9.657	0	0	35.6236	0	3.32552	21.9131	3.02197	0.63	28.8906	25.252	0.16	5.868	1.1	0.41	0.43	0	33.22
		15	17	male	2.0924	19.636	8.14946	0	0	29.8779	0	3.72144	16.8603	2.0147	0	22.5964	40.851	0.39	5.0359	1	0.03	0.58	0	47.8869
		16	60	male	1.589	25.851	10.352	0	0	37.792	0	5.36922	19.5481	2.27903	0	27.1963	27.986	0	6.819	0.143	0.13	0.156	0	35.234
		17	25	female	1.857	25.7445	10.6239	0	0	38.2254	0	2.54096	22.3617	2.86357	0	27.7662	26.956	0.17	6.566	0.535	0.22	0.271	0	34.718
		18	30	female	1.454	19.6236	7.4464	0	1.8	30.324	0	0	26.3161	0	0	26.3161	35.696	0.25	10.62	0.56	0.78	0	0	47.906
		19	40	female	0	20.463	17.346	0	0	37.809	0.8876	1.99274	23.1651	1.32849	0.8	28.1739	28.789	0.32	4.8462	0.28	2.53	0	0.35	37.1152
		20	25	male	0.6682	26.5493	18.687	0	0	45.9045	0.876	2.32239	13.8981	2.61256	0.4	20.1091	22.729	1.243	4.169	1.56	2.347	0	0	32.048
		21	40	male	0.899	18.866	15.982	0	0.755	36.502	0.221	2.644	19.9025	1.331	0	24.0985	25.558	0.331	8.876	0.537	0.625	0.563	0	36.49
		22	25	male	1.217	19.936	19.983	1.585	0	42.721	0.312	3.122	18.446	1.4562	0	23.3362	28.227	0.423	6.7936	0	0.66	0.58	0	36.6836
		23	20	male	1.5642	16.249	21.286	0.219	0	39.3182	0.888	2.951	20.6532	0.97786	0	25.4701	27.553	1.002	4.998	0	0.51	0.143	0.357	34.563
		24	30	female	0.561	17.667	26.8389	0	0	45.0669	0	1.667	26.918	0.77833	0	29.3633	17.664	0.3	6.227	0	0.74	0.254	0.68	25.865
		25	28	male	1.325	18.998	16.988	0	0	37.311	0.166	1.877	23.2558	1.22554	0	26.5243	27.345	0	0	0.617	0.001	0	0	27.963
		26	24	female	1.141	24.923	13.5617	0	0	39.6257	0	1.988	22.9336	1.967	0	26.8886	28.896	0.256	4.9921	0	0.661	0.136	0	34.9411
		27	18	female	1.266	24.874	9.998	0	0	36.138	0	2.112	24.117	1.5477	0	27.7767	30.643	0	7.1127	0.28	1.33	0	0.79	40.1557
		28	43	male	1.438	20.434	18.798	1.887	0	42.557	0	2.0534	19.9998	2.22356	0	24.2768	23.743	1.443	4.776	0	0	0	0	29.962
		29	32	female	2.133	22.749	11.866	2.265	0	39.013	0	2.466	21.4556	0	0	23.9216	29.565	0	6.321	0	1.776	0.243	0	37.905
		30	28	male	0.6443	17.945	12.556	1.344	0	32.4893	0.344	1.694	21.8776	0	0	23.9156	30.242	1.412	3.998	1.934	0.896	0	0.279	38.761
		31	37	female	1.565	22.446	9.7674	0.768	0	34.5464	0	2.561	22.3389	2.12265	0.21	27.2325	28.335	0.556	5.776	0	0.866	0.314	0	35.847
		32	25	female	1.477	20.461	8.845	0	0	30.783	0	3.345	18.3238	3.11443	0.43	25.2132	32.443	0.664	6.461	0	0.55	0.446	0.488	41.052
		33	55	male	1.669	24.184	9.2693	0	0	35.1223	0	1.685	23.7678	1.6743	0.54	27.6671	30.998	0.166	5.487	0.87	0	0.75	0.536	38.807
		34	14	male	1.199	25.658	8.8287	0	0	35.6857	0	2.5874	22.7784	3.5548	0.57	29.4906	26.657	0.582	7.348	1.054	0.86	0.332	0	36.833
		35	35	female	2.001	19.766	7.2466	0	0	29.0136	0	3.557	17.9887	2.788	0	24.3337	34.655	0.3446	6.203	1.836	0.652	0.365	0	44.0556
		36	55	male	1.899	25.669	10.022	0	0	37.59	0	5.044	19.7764	2.5436	0	27.364	32.172	0	6.668	0.88	0.865	0.451	0	41.036
		37	20	male	1.443	26.446	10.476	0	0	38.365	0	4.4629	23.6526	3.676	0	31.7915	27.957	0.621	4.597	0.45	0.755	0.211	0	34.591
		38	60	female	1.884	19.667	7.766	0	1.499	30.816	0	0	25.5558	0	0	25.5558	36.288	0.943	8.519	0.97	0.768	0	0	47.488
		39	25	male	0	20.668	14.776	0	0	35.444	0.766	2.997	24.4513	1.9667	0.48	30.6609	28.558	1.156	4.623	0.86	1.23	0	0.223	36.65
		40	30	female	1.749	26.566	15.687	0	0	44.002	0.965	3.933	16.7665	2.769	0.27	24.7035	24.319	0.92	4.827	1.459	1.998	0	0	33.523
		41	20	female	0.879	23.553	12.378	0	1.577	38.387	0.366	3.889	20.2234	1.553	0	26.0314	26.672	0.741	9.121	0.865	1.3281	0.324	0	39.0511
		42	35	male	1.143	20.659	12.938	0.8876	0	35.6276	0.114	3.952	19.5877	1.779	0	25.4327	27.689	0.635	6.326	0	0.587	0.48	0	35.717
		43	20	male	1.586	16.299	16.576	0.785	0	35.246	0.736	2.988	18.8554	2.348	0	24.9274	30.821	1.55	4.861	0	0.436	0.356	0.14	38.164
		44	25	female	0.955	19.537	18.7638	0	0	39.2558	0	2.847	26.8784	1.427	0	31.1524	20.355	1.332	6.238	0	0.889	0.257	0.65	29.721
		45	37	female	1.116	20.556	14.224	0	0	35.896	0.276	3.782	21.4326	1.328	0	26.8186	28.844	0	0	0.966	0.001	0	0	29.811
		46	35	female	1.987	23.589	11.114	0	0	36.69	0	2.9887	21.1544	2.884	0	27.0271	33.336	0.422	5.633	0	0.769	0.118	0	40.278
		47	36	female	1.777	24.336	8.557	0	0	34.67	0	3.598	19.5557	2.668	0	25.8217	30.877	0	7.654	1.763	2.65	0	0.59	43.534
		48	28	male	1.922	25.844	15.353	0.996	0	44.115	0	2.011	22.6332	2.955	0	27.5992	27.889	1.119	4.861	0	0	0	0	33.869
		49	48	female	2.278	24.199	10.215	0.644	0	37.336	0	2.247	19.6444	0	0	21.8914	32.559	0	6.621	0	2.998	0.25	0	42.428
		50	44	female	0.798443	26.2611	12.346	1.876	0	41.2815	0.398	2.994	23.1476	0	0	26.5396	30.512	1.427	3.533	1.833	0.686	0	0.696	38.687
		Mean			1.38987	21.9098	13.3313	0.442629	0.130264	37.2039	0.189223	2.802	21.6018	1.75401	0.1052	26.4522	28.712	0.601457	5.67151	0.54534	0.805474	0.22448	0.184284	36.7445

## Sheet: HBV patient lipid profile
			Lipid profile of HBV patients
		Sr. no.	age	Sex	Cholesterol	Triglyceride	HDL	LDL	VLDL	Total Lipid
		1	60	male	102	100	38	154	20	519
		2	25	female	146	122	40	120	24.4	550
		3	30	female	87	67	23	60	13.4	374
		4	40	female	110	76	27	81	15.2	436
		5	26	female	108	129	31	75	25.8	478
		6	24	male	120	89	29	68	17.8	456
		7	18	male	110	90	30	75	18	455
		8	43	male	103	99	23	58	19.8	420
		9	32	male	98	85	25	69	17	420
		10	28	male	120	104	36	90	20.8	485
		11	37	male	130	119	31	105	23.8	535
		12	35	male	138	115	52	106	23	561
		13	40	female	131	123	32	109	24.6	545
		14	25	male	120	99	30	118	19.8	517
		15	20	female	150	130	52	113	26	595
		16	30	male	97	82	35	69	16.4	433
		17	28	female	128	110	38	71	22	497
		18	20	male	102	99	36	67	19.8	454
		19	35	female	81	68	15	49	13.6	363
		20	17	male	132	120	59	108	24	569
		21	25	female	115	119	49	96	23.8	529
		22	55	male	97	99	22	65	19.8	423
		23	14	male	101	83	29	94	16.6	443
		24	24	female	106	97	37	101	19.4	473
		25	18	female	129	106	40	98	21.2	523
		26	43	male	90	74	29	60	14.8	403
		27	32	female	108	80	30	75	16	433
		28	28	male	116	100	30	89	20	485
		29	37	female	100	88	35	71	17.6	444
		30	35	female	120	109	45	99	21.8	523
		31	40	male	101	98	37	150	19	510
		32	25	male	88	67	27	60	13	373
		33	20	male	109	122	30	77	25	475
		34	30	female	110	95	30	76	19	458
		35	28	male	99	87	26	70	18	425
		36	20	female	112	108	34	100	23	525
		37	35	male	128	120	32	110	25	545
		38	20	male	140	130	52	120	28.2	597
		39	25	female	130	110	39	78	21.5	535
		40	55	male	91	68	22	50	13.1	379
		41	20	male	114	118	49	96	23.4	527
		42	60	female	106	91	32	94	16	449
		43	25	male	127	110	41	98	21	528
		44	30	female	108	80	30	75	16.6	433
		45	44	female	100	88	35	71	17.6	444
		46	36	female	140	121	40	120	25	554
		47	28	male	110	79	30	81	15.5	436
		48	37	female	120	92	29	68	17.4	456
		49	35	female	113	99	30	58	19.8	427
		50	48	female	117	104	40	90	20.2	485
		Mean	31.7		113.16	99.36	34.26	87.1	19.87	478.04

## Sheet: lipid profile of controls
				lipid profile of controls
	Sr. no.	age	Sex	Cholesterol	Triglyceride	HDL	LDL	VLDL	Total Lipid
	1	43	male	190	127	46	127	25.4	640
	2	32	male	130	91	45	85	18.2	501
	3	28	male	154	102	55	81	20.4	542
	4	37	male	138	142	45	87	28.4	562
	5	35	male	174	140	45	102	28	611
	6	40	female	150	108	41	100	21.6	549
	7	26	female	156	118	44	89	23.6	557
	8	24	male	100	85	49	77	17	461
	9	18	male	193	169	45	125	33.8	682
	10	20	female	150	90	50	86	18	526
	11	30	male	156	98	46	89	19.6	539
	12	28	female	137	155	45	83	31	570
	13	20	male	155	160	41	102	32	608
	14	35	female	130	132	42	97	26.4	551
	15	17	male	146	125	40	99	25	560
	16	60	male	141	100	46	88	20	525
	17	25	female	150	90	50	86	18	526
	18	30	female	130	113	46	98	22.6	537
	19	40	female	157	72	40	100	14.4	519
	20	25	male	163	142	53	119	28.4	627
	21	40	male	156	99	55	89	19.8	549
	22	25	male	157	89	43	94	17.8	533
	23	20	male	160	91	50	84	18.2	535
	24	30	female	154	102	55	81	20.4	542
	25	28	male	131	141	46	83	28.2	551
	26	24	female	134	146	45	99	29.2	574
	27	18	female	141	100	46	88	20	525
	28	43	male	180	133	41	128	26.6	632
	29	32	female	189	167	47	133	33.4	686
	30	28	male	170	98	60	105	19.6	583
	31	37	female	180	125	48	120	25.2	628
	32	25	female	155	106	55	88	20.9	559
	33	55	male	173	134	46	108	28.5	612
	34	14	male	157	120	45	92	23.9	562
	35	35	female	184	158	49	122	34	679
	36	55	male	154	100	46	90	20	540
	37	20	male	148	130	45	102	32.6	605
	38	60	female	146	123	44	99	25.5	565
	39	25	male	149	110	48	89	19.1	532
	40	30	female	155	104	40	100	14.9	529
	41	20	female	156	107	50	98	20.4	559
	42	35	male	140	99	50	85	19.4	534
	43	20	male	138	140	46	89	28.8	552
	44	25	female	141	100	46	88	20	525
	45	37	female	178	147	47	128	33.6	646
	46	35	female	139	111	45	88	18.5	514
	47	36	female	145	136	45	87	28.1	565
	48	28	male	150	128	45	100	21.2	551
	49	48	female	126	84	45	76	17.2	479
	50	44	female	134	88	50	87	18.3	533
	Mean			152.4	117.5	46.74	96.8	23.502	563.44
